# Supplementary material for: Effect of Shape, Size, and Color of the Food Plate on Consumer Perception of Energy Value, Portion Size, Attractiveness, and Expected Price of Dessert
Source: Foods. 2024 Jun 28;13(13):2063. doi: 10.3390/foods13132063 (PMC11241694; doi:10.3390/foods13132063)
Supplement: Supplementary file 1 [file foods-13-02063-s001.zip]

Archive with 1 entries (1 files):
- foods-3038691-supplementary.pdf
